# Supplementary material for: Identification of a Novel Five-Gene Signature as a Prognostic and Diagnostic Biomarker in Colorectal Cancers
Source: Int J Mol Sci. 2022 Jan 12;23(2):793. doi: 10.3390/ijms23020793 (PMC8776147; doi:10.3390/ijms23020793)
Supplement: Supplementary file 1 [file ijms-23-00793-s001.zip]

Archive with 1 entries (1 files):
- ijms-1526697-supplementary.pdf
